# Supplementary material for: Visual Detection of Triethylamine and a Dual Input/Output Logic Gate Based on a Eu3+-Complex
Source: Molecules. 2021 May 28;26(11):3244. doi: 10.3390/molecules26113244 (PMC8198769; doi:10.3390/molecules26113244)
Supplement: Supplementary file 1 [file molecules-26-03244-s001.zip]

Archive with 1 entries (1 files):
- molecules-1215217-supplementary.pdf
